# Supplementary material for: Draft genome of the European medicinal leech Hirudo medicinalis (Annelida, Clitellata, Hirudiniformes) with emphasis on anticoagulants
Source: Sci Rep. 2020 Jun 18;10:9885. doi: 10.1038/s41598-020-66749-5 (PMC7303139; doi:10.1038/s41598-020-66749-5)
Supplement: Supplementary file 1 — Supplementary Information. [file 41598_2020_66749_MOESM1_ESM.xls]

## Sheet: Cover page
Draft genome of the European medicinal leech Hirudo medicinalis (Annelida, Clitellata, Hirudiniformes) with emphasis on anticoagulants
Sebastian Kvist1,2,*, Alejandro Manzano-Marín3, Danielle de Carle1,2, Peter Trontelj4 & Mark E. Siddall5
1 Department of Natural History, Royal Ontario Museum, 100 Queen’s Park, Toronto, ON M5S 2C6, Canada
2 Department of Ecology and Evolutionary Biology, University of Toronto, 25 Willcocks Street, Toronto, ON M5S 2B4, Canada
3 Centre for Microbiology and Environmental Systems Science, University of Vienna, 1090 Vienna, Austria
4 Department of Biology, Biotechnical Faculty, University of Ljubljana, Jamnikarjeva 101, 1000 Ljubljana, Slovenia
5 Division of invertebrate Zoology, American Museum of Natural History, 79th Street @ Central Park West, New York, NY 10025, USA.

## Sheet: assembly_stats
Number of bases	176963465
Number of scaffolds	19929
Median coverage	146.78x
N50	50382
N70	17176
L50	772
L70	1976
G+C content (%)	34.87
Mean “N” content (%)	1.2

## Sheet: tRNA_stats
		tRNA				Intron		Isotype
Scaffold_ID	tRNA #	Start	End	Type	Codon	Begin	End	Score	CM	Score	Note
SCF_000010	1	86675	86745	Val	CAC	0	0	33.5	Glu	38.3	IPD:-31.20
SCF_000011	1	136390	136459	Undet	NNN	0	0	25.2	Glu	31
SCF_000011	2	277370	277300	Val	CAC	0	0	26.1	Gln	24.3	pseudo,IPD:-18.70
SCF_000012	1	53670	53599	Met	CAT	0	0	36.7	Glu	37.4	IPD:-46.90
SCF_000016	1	244994	244921	Glu	CTC	0	0	36.6	Glu	37.9
SCF_000017	1	176754	176825	Glu	CTC	0	0	25.5	Glu	38.1	pseudo
SCF_000017	2	496308	496384	Glu	CTC	0	0	22.8	Gln	17.2	pseudo,IPD:0.00
SCF_000023	1	549389	549318	Met	CAT	0	0	44.2	Glu	39.3	IPD:-36.40
SCF_000030	1	18796	18866	Undet	NNN	0	0	25.5	Glu	29.5
SCF_000036	1	218170	218261	Tyr	GTA	218207	218225	68.5	Tyr	100.5
SCF_000043	1	37290	37361	Glu	CTC	0	0	38.3	Glu	48.4
SCF_000110	1	2971	2900	Glu	CTC	0	0	34.4	Glu	48.6
SCF_000111	1	50262	50185	Val	CAC	0	0	24.1	His	9.3	pseudo,IPD:-13.20
SCF_000114	1	163014	163085	Glu	CTC	0	0	48.1	Trp	44.3	IPD:-5.30
SCF_000131	1	36456	36385	Glu	CTC	0	0	32.3	Glu	45.9	pseudo
SCF_000138	1	37229	37158	Glu	CTC	0	0	32.5	Glu	41.5
SCF_000147	1	229917	229988	Glu	TTC	0	0	30	Glu	41.9	pseudo,trunc_start:4
SCF_000148	1	54638	54709	Val	CAC	0	0	39.5	Glu	48.1	IPD:-38.30
SCF_000148	2	364201	364272	Undet	NNN	0	0	41.9	Glu	45.5
SCF_000148	3	357160	357089	Glu	TTC	0	0	24.8	Glu	30.8	pseudo
SCF_000150	1	154080	154151	Val	CAC	0	0	31.8	Glu	31.2	IPD:-33.30
SCF_000150	2	37836	37765	Glu	TTC	0	0	51.8	Glu	64
SCF_000151	1	17368	17439	Thr	TGT	0	0	79.8	Thr	91.5
SCF_000151	2	29356	29285	Val	CAC	0	0	22	Glu	34.2	pseudo,IPD:-34.50
SCF_000151	3	20144	20049	Ile	TAT	20106	20085	77.5	Ile	105.9
SCF_000151	4	16566	16471	Ile	TAT	16528	16507	77.5	Ile	105.9
SCF_000152	1	3779	3849	Gly	CCC	0	0	73.5	Gly	97.1
SCF_000152	2	7258	7328	Gly	CCC	0	0	73.5	Gly	97.1
SCF_000155	1	51323	51394	Undet	NNN	0	0	26.5	Glu	40.3	pseudo
SCF_000155	2	149108	149179	Val	CAC	0	0	39.2	Glu	54.9	IPD:-40.20
SCF_000155	3	213895	213966	Leu	CAG	0	0	28.5	Glu	30.2	IPD:-20.70
SCF_000155	4	234184	234255	Undet	NNN	0	0	29.9	Glu	35.1
SCF_000155	5	248572	248501	Glu	CTC	0	0	28.4	Glu	40.3
SCF_000155	6	2665	2594	Val	CAC	0	0	41.8	Glu	50.3	IPD:-37.30
SCF_000179	1	3496	3422	Gln	CTG	0	0	24.2	Glu	25.4	pseudo,IPD:-10.40
SCF_000182	1	178389	178318	Glu	CTC	0	0	22	Glu	29.7
SCF_000186	1	156959	157030	Met	CAT	0	0	39.7	Glu	47.4	IPD:-50.80
SCF_000186	2	113217	113147	Val	CAC	0	0	27.3	Glu	35.4	IPD:-36.40
SCF_000188	1	56901	56971	Ala	CGC	0	0	26.4	Gln	25.9	IPD:-25.90
SCF_000188	2	150775	150844	Cys	ACA	0	0	37.4	Glu	41.8	IPD:-31.40
SCF_000188	3	242445	242516	Met	CAT	0	0	34.1	Glu	34	IPD:-48.60
SCF_000215	1	190383	190453	Val	CAC	0	0	42	Glu	41.6	IPD:-28.80
SCF_000246	1	159787	159888	Ala	CGC	159823	159852	67.5	Ala	106.8
SCF_000246	2	160638	160709	Ala	CGC	0	0	73.7	Ala	103.6
SCF_000246	3	161485	161556	Ala	CGC	0	0	75.6	Ala	104.9
SCF_000249	1	1930	1858	Asn	GTT	0	0	78	Asn	81.7
SCF_000250	1	27142	27071	Met	CAT	0	0	30.3	Glu	34.6	IPD:-34.60
SCF_000257	1	63664	63594	Ala	CGC	0	0	30.7	Gln	33.1	IPD:-33.90
SCF_000262	1	157879	157950	Arg	CCG	0	0	34.4	Glu	48.4	IPD:-13.30
SCF_000268	1	104175	104103	Val	CAC	0	0	23	Glu	28.1	pseudo,IPD:-38.30
SCF_000293	1	229711	229782	Met	CAT	0	0	35.2	Glu	35	IPD:-51.20
SCF_000293	2	227553	227482	Val	CAC	0	0	36.6	Trp	36.7	IPD:-32.90
SCF_000294	1	200541	200611	Val	CAC	0	0	32.9	Glu	26.2	IPD:-28.30
SCF_000294	2	287332	287264	Val	CAC	0	0	20.8	Glu	32.9	pseudo,IPD:-35.30
SCF_000301	1	67846	67917	Val	CAC	0	0	37.3	Glu	39.7	IPD:-35.20
SCF_000302	1	1233	1302	Cys	ACA	0	0	37.4	Glu	41.8	IPD:-31.40
SCF_000302	2	443409	443480	Val	CAC	0	0	38	Glu	56.3	IPD:-41.40
SCF_000302	3	264729	264658	Met	CAT	0	0	33.2	Glu	35.3	IPD:-47.90
SCF_000303	1	215015	214944	Val	GAC	0	0	40.7	His	32.4	IPD:-35.00
SCF_043442	1	65	138	Asn	GTT	0	0	79.6	Asn	104.1
SCF_043442	2	315	244	Asp	GTC	0	0	65.4	Asp	109.1
SCF_044167	1	484	557	Asn	GTT	0	0	76.6	Asn	96.1
SCF_044167	2	734	663	Asp	GTC	0	0	59	Asp	97.1
SCF_044167	3	132	61	Asp	GTC	0	0	55.9	Asp	101.3
SCF_053508	1	497	425	Ala	TGC	0	0	45	Ala	79.2
SCF_053508	2	316	246	Gly	GCC	0	0	72.3	Gly	101.5
SCF_053508	3	126	54	Ala	AGC	0	0	61.2	Ala	90.7
SCF_060241	1	523	452	Glu	CTC	0	0	23.7	Glu	36.8
SCF_060719	1	305	391	SeC	TCA	0	0	120	SeC	120
SCF_060744	1	634	563	Glu	CTC	0	0	34.8	Glu	43
SCF_073316	1	578	649	Val	CAC	0	0	23.8	His	19.6	pseudo,IPD:-23.80
SCF_073656	1	2958	3029	Sup	CTA	0	0	43.1	Glu	54.3	IPD:-54.30
SCF_073678	1	122	51	Val	CAC	0	0	23.8	His	19.6	pseudo,IPD:-23.80
SCF_074449	1	66	137	Glu	CTC	0	0	25.5	Glu	33.4
SCF_075181	1	54	125	Val	CAC	0	0	39.5	Glu	48.1	IPD:-38.30
SCF_075181	2	180	251	Sup	CTA	0	0	43.1	Glu	54.3	IPD:-54.30
SCF_079391	1	16	110	Lys	TTT	53	74	71.4	Lys	107.6
SCF_079391	2	378	472	Lys	TTT	415	436	80.5	Lys	115.9
SCF_079392	1	16	110	Lys	TTT	53	74	73.1	Lys	107
SCF_079795	1	7	78	Asp	GTC	0	0	61.4	Asp	102.6
SCF_079795	2	438	365	Asn	GTT	0	0	79.6	Asn	104.1
SCF_079873	1	1363	1297	Leu	CAG	0	0	23.2	Gln	18.3	pseudo,IPD:-13.10
SCF_079995	1	3292	3222	Undet	NNN	0	0	31.5	His	34.4
SCF_080144	1	2459	2389	Val	CAC	0	0	42	Glu	41.6	IPD:-28.80
SCF_080164	1	191	262	Glu	CTC	0	0	43.1	Glu	54.3
SCF_080197	1	3029	2958	Glu	CTC	0	0	23.2	Glu	39.9	pseudo
SCF_080893	1	224	153	Glu	CTC	0	0	62.5	Glu	93.6
SCF_081616	1	6641	6722	Leu	GAG	0	0	49.2	Leu	49.4
SCF_081656	1	305	391	SeC	TCA	0	0	128.4	SeC	128.4
SCF_081718	1	103	31	Val	AAC	0	0	79.3	Val	115.4
SCF_082535	1	595	666	Glu	CTC	0	0	39.8	Glu	47
SCF_082569	1	887	957	Ala	CGC	0	0	26.3	Gln	22.8	IPD:-36.40
SCF_083410	1	3129	3201	Lys	TTT	0	0	82.3	Tyr	97.4	IPD:-36.50
SCF_083416	1	706	635	Glu	CTC	0	0	31.7	Glu	42.7
SCF_083965	1	814	743	iMet	CAT	0	0	63.4	iMet	126.1
SCF_083965	2	622	551	iMet	CAT	0	0	56.1	iMet	117.8
SCF_083965	3	75	4	iMet	CAT	0	0	63.4	iMet	126.1
SCF_084044	1	370	299	Met	CAT	0	0	41.9	Glu	41.2	IPD:-46.70
SCF_084137	1	222	151	Pro	AGG	0	0	70.2	Pro	121
SCF_084199	1	1664	1736	His	GTG	0	0	66	Ala	64.9	IPD:-22.80
SCF_084227	1	506	577	Val	CAC	0	0	20.4	Glu	30.3	pseudo,IPD:-37.10
SCF_084380	1	167	238	Val	CAC	0	0	26.8	Glu	34.6	IPD:-38.20
SCF_084423	1	580	652	Asn	GTT	0	0	79.4	Asn	85
SCF_084579	1	636	709	Met	CAT	0	0	71.1	Thr	75.9	IPD:-8.30
SCF_084607	1	4700	4629	Glu	CTC	0	0	27.2	Asp	50.4	pseudo,IPD:-0.80
SCF_084615	1	4280	4370	Arg	TCT	4317	4334	70.9	Arg	103.2
SCF_085451	1	3159	3087	Glu	CTC	0	0	25.1	Glu	38.8	pseudo
SCF_085461	1	2017	1946	Undet	NNN	0	0	33.1	Glu	39.7
SCF_085552	1	5025	5096	Val	CAC	0	0	41.8	Glu	50.3	IPD:-37.30
SCF_085926	1	552	622	Ala	TGC	0	0	23.3	Gln	25.4	IPD:-25.40
SCF_086008	1	1791	1859	Undet	NNN	0	0	34.5	Gln	36.2
SCF_086186	1	262	333	Glu	CTC	0	0	20.7	Glu	33.3	pseudo
SCF_086251	1	286	357	Glu	CTC	0	0	20.7	Glu	33.3	pseudo
SCF_086266	1	465	395	Thr	CGT	0	0	22.6	Gln	27.2	IPD:-23.90
SCF_086433	1	1957	2028	Glu	CTC	0	0	21.5	Trp	27.4	pseudo,IPD:-16.60
SCF_086553	1	525	598	Val	CAC	0	0	26.2	Glu	28.7	pseudo,IPD:-21.70
SCF_086799	1	1981	2052	Glu	CTC	0	0	28	His	29.8	IPD:-7.30
SCF_086912	1	2715	2644	Ala	CGC	0	0	78.4	Ala	110.7
SCF_086912	2	2452	2381	Ala	CGC	0	0	78.4	Ala	108.8
SCF_086912	3	2160	2089	Ala	CGC	0	0	75.6	Ala	106.8
SCF_086912	4	795	724	Ala	CGC	0	0	78.4	Ala	110.7
SCF_086967	1	72	1	Glu	TTC	0	0	59.4	Glu	76
SCF_086984	1	231	302	Val	CAC	0	0	42.2	Glu	54.3	IPD:-36.50
SCF_087039	1	2360	2289	Val	CAC	0	0	42.2	Glu	54.3	IPD:-36.50
SCF_087053	1	730	659	iMet	CAT	0	0	63.4	iMet	126.1
SCF_087346	1	1653	1724	Glu	CTC	0	0	20.5	Glu	16.1	pseudo
SCF_087628	1	415	345	Gly	GCC	0	0	80.1	Gly	108.6
SCF_087628	2	225	153	Ala	AGC	0	0	61.2	Ala	90.7
SCF_087759	1	18831	18902	Val	CAC	0	0	31.4	Glu	26.5	IPD:-36.30
SCF_087789	1	1777	1706	Glu	CTC	0	0	43.1	Glu	54.3
SCF_087796	1	7817	7895	Gly	TCC	0	0	26	Glu	28.9	pseudo,IPD:-18.30
SCF_087898	1	79	140	Undet	NNN	0	0	34.6	His	56.9
SCF_087898	2	551	480	Gln	TTG	0	0	68.4	Gln	108.8
SCF_087898	3	343	272	Gln	CTG	0	0	69.1	Gln	109.6
SCF_087930	1	13877	13807	Val	CAC	0	0	35.3	Asp	23.5	IPD:-23.80
SCF_087930	2	4522	4454	Glu	TTC	0	0	21.3	Asp	35.2	IPD:-6.10,trunc_start:12
SCF_088217	1	9076	9149	Thr	AGT	0	0	86.2	Thr	102.7
SCF_088240	1	4840	4911	Glu	CTC	0	0	31.7	Glu	42.7
SCF_088305	1	7708	7632	Met	CAT	0	0	27.5	Ile	10.7	IPD:-10.70
SCF_088338	1	1828	1757	Glu	CTC	0	0	43.1	Glu	54.3
SCF_088347	1	4376	4446	Val	CAC	0	0	37.2	Glu	35.7	IPD:-28.90
SCF_088390	1	52522	52613	Met	CAT	52559	52577	75.1	Met	109.8
SCF_088390	2	56184	56267	Ser	GGA	0	0	49.1	Ser	80
SCF_088391	1	9486	9415	Val	CAC	0	0	20.8	Glu	21.8	pseudo,IPD:-15.30
SCF_088502	1	2726	2655	Glu	CTC	0	0	42.9	Glu	53.1
SCF_088553	1	3762	3691	Pro	TGG	0	0	46.3	Pro	94.2
SCF_088553	2	3562	3491	Trp	CCA	0	0	60.2	Trp	85.5
SCF_088581	1	3889	3960	Thr	CGT	0	0	77.4	Thr	93.5
SCF_088831	1	784	714	Ala	CGC	0	0	25.8	His	18.9	IPD:-18.90
SCF_088843	1	1496	1566	Val	GAC	0	0	20.7	Glu	28.7	pseudo,IPD:-34.30
SCF_088851	1	1404	1475	Glu	CTC	0	0	23.6	Glu	26.5
SCF_088913	1	11945	12015	Ala	CGC	0	0	21.6	Glu	17	IPD:-17.00
SCF_088979	1	1541	1470	Sup	CTA	0	0	40.8	Glu	38.7	IPD:-38.70
SCF_088988	1	3291	3221	Glu	CTC	0	0	21.4	Glu	27.7	pseudo
SCF_089010	1	13203	13132	Glu	CTC	0	0	44.3	Glu	56.8
SCF_089016	1	6420	6491	Val	TAC	0	0	38.9	Glu	50.1	IPD:-36.20
SCF_089032	1	581	652	Glu	TTC	0	0	36.3	Gln	38.4	IPD:-0.90
SCF_089084	1	19725	19655	Val	CAC	0	0	43.6	Gln	40.3	IPD:-31.90
SCF_089093	1	764	834	Val	CAC	0	0	28	Glu	28	IPD:-34.20
SCF_089116	1	2734	2806	Asn	GTT	0	0	80.3	Asn	86.6
SCF_089169	1	1410	1347	Ser	CGA	0	0	24.9	Glu	30.2	IPD:-45.90
SCF_089174	1	27206	27136	Val	CAC	0	0	26.3	Glu	27.6	IPD:-32.40
SCF_089296	1	13690	13619	Val	CAC	0	0	24.7	Glu	31.2	IPD:-33.90
SCF_089297	1	33102	33031	Val	CAC	0	0	27.5	Glu	31.3	pseudo,IPD:-26.50
SCF_089355	1	52863	52951	Leu	TAG	0	0	57.9	Leu	85.2
SCF_089355	2	36614	36543	Glu	CTC	0	0	43.1	Glu	54.3
SCF_089355	3	16539	16468	Val	CAC	0	0	35.6	Glu	50.9	IPD:-48.10
SCF_089444	1	11875	11946	Val	CAC	0	0	39.5	Glu	48.2	IPD:-39.20
SCF_089444	2	15888	15825	Undet	NNN	0	0	28.7	Glu	33.7
SCF_089490	1	37727	37801	Val	CAC	0	0	24.4	Gln	29.3	pseudo,IPD:-33.00
SCF_089516	1	13	84	Gln	TTG	0	0	68.4	Gln	108.8
SCF_089516	2	229	300	Gln	CTG	0	0	60.2	Gln	93.3
SCF_089516	3	773	844	Gln	TTG	0	0	68.4	Gln	108.8
SCF_089516	4	505	434	His	GTG	0	0	60.8	His	104.2
SCF_089552	1	8219	8290	Val	CAC	0	0	35.3	Glu	45.4	IPD:-36.30
SCF_089607	1	27387	27313	Glu	CTC	0	0	20.9	Glu	27.7	pseudo
SCF_089630	1	22333	22404	Glu	CTC	0	0	42.4	Glu	55.1
SCF_089632	1	2575	2504	Val	CAC	0	0	24.8	Glu	31.8	IPD:-36.60
SCF_089652	1	16754	16683	Glu	CTC	0	0	43.1	Glu	54.3
SCF_089712	1	29971	30039	Leu	CAA	0	0	23.7	Glu	27.2	IPD:-25.40
SCF_089819	1	34662	34591	Glu	CTC	0	0	23.5	Glu	27.9	pseudo
SCF_089846	1	439	509	Val	CAC	0	0	21.5	Gln	17	IPD:-27.70
SCF_089863	1	1733	1662	Arg	CCT	0	0	49.2	Asp	53.1	IPD:-2.20
SCF_089883	1	940	1011	Glu	CTC	0	0	23.1	Glu	35.2	pseudo
SCF_089890	1	22369	22298	Glu	CTC	0	0	20.8	Glu	39.2	pseudo
SCF_089894	1	3161	3232	Thr	CGT	0	0	78.9	Thr	87.5
SCF_089908	1	16233	16303	Gly	TCC	0	0	35.8	Gly	44.3
SCF_089912	1	22322	22393	Glu	CTC	0	0	43.1	Glu	54.3
SCF_089912	2	20034	19963	Ala	CGC	0	0	40.8	Trp	43	IPD:-44.80
SCF_089917	1	17041	17111	Val	CAC	0	0	29.7	Glu	14	IPD:-20.50
SCF_089953	1	2073	2002	Val	CAC	0	0	32.3	Glu	46.7	IPD:-36.60
SCF_089954	1	6253	6324	Glu	CTC	0	0	23.8	Glu	43.3
SCF_089967	1	20259	20331	Met	CAT	0	0	27.7	His	20.6	IPD:-20.60
SCF_089970	1	5018	5093	Val	CAC	0	0	27.4	Glu	7	IPD:-20.10
SCF_089987	1	4026	3962	Undet	NNN	0	0	24.1	Gln	24.8
SCF_090046	1	41006	40935	Val	CAC	0	0	21.9	Glu	32	pseudo,IPD:-31.00
SCF_090051	1	25143	25214	Val	CAC	0	0	42.2	Glu	54.3	IPD:-36.50
SCF_090051	2	48011	47940	Glu	CTC	0	0	43.1	Glu	54.3
SCF_090052	1	151	222	Trp	CCA	0	0	74.9	Trp	106.4
SCF_090058	1	56995	56925	Ala	CGC	0	0	40.4	Glu	30.3	IPD:-25.20
SCF_090104	1	885	815	Ala	CGC	0	0	23.1	Gln	18.6	IPD:-18.60
SCF_090164	1	2949	2879	Ala	CGC	0	0	29.7	Gln	32.5	IPD:-32.50
SCF_090188	1	4501	4572	Glu	CTC	0	0	35.7	Glu	39.9
SCF_090188	2	19229	19300	Glu	CTC	0	0	29.1	Glu	28.7
SCF_090228	1	6670	6600	Thr	CGT	0	0	20.7	Glu	17.3	IPD:-19.30
SCF_090245	1	6805	6734	Glu	CTC	0	0	22.9	Glu	34.2	pseudo
SCF_090248	1	81374	81445	Glu	CTC	0	0	43.3	Glu	49.8
SCF_090300	1	26562	26491	Val	CAC	0	0	41.9	Glu	52.9	IPD:-35.00
SCF_090374	1	33576	33647	Glu	CTC	0	0	32.8	Glu	43
SCF_090374	2	32210	32139	Glu	CTC	0	0	43.1	Glu	54.3
SCF_090381	1	9395	9464	Undet	NNN	0	0	36.1	Gly	57.6	pseudo
SCF_090387	1	1127	1197	Ala	CGC	0	0	27.2	Gln	28.4	IPD:-30.20
SCF_090418	1	44401	44470	Glu	TTC	0	0	28.6	Asp	34.5	IPD:-9.40,trunc_start:8
SCF_090429	1	23541	23469	Met	CAT	0	0	21.4	Gly	14.4	pseudo,IPD:-14.40,trunc_start:4
SCF_090452	1	651	722	iMet	CAT	0	0	63.4	iMet	126.1
SCF_090452	2	13900	13971	iMet	CAT	0	0	63.4	iMet	126.1
SCF_090452	3	7987	7892	Ile	TAT	7949	7928	77.5	Ile	105.9
SCF_090465	1	18865	18794	Gly	CCC	0	0	33.7	Glu	48.1	pseudo,IPD:-23.80
SCF_090509	1	21631	21561	Ala	CGC	0	0	26.8	Glu	30.8	IPD:-36.60
SCF_090518	1	16663	16735	Arg	TCG	0	0	70.3	Arg	104
SCF_090519	1	80606	80677	Val	CAC	0	0	26.9	Glu	32.1	IPD:-30.20
SCF_090520	1	39656	39726	Ala	CGC	0	0	21.4	Gln	23.3	pseudo,IPD:-23.30
SCF_090533	1	108	180	Phe	GAA	0	0	88.2	Phe	120.9
SCF_090533	2	424	353	Glu	TTC	0	0	73.9	Glu	97.1
SCF_090553	1	36600	36672	Met	CAT	0	0	20.5	Glu	18	pseudo,IPD:-18.00
SCF_090581	1	51307	51237	Glu	CTC	0	0	31.5	Glu	34.6
SCF_090597	1	42646	42716	Leu	TAA	0	0	27.2	Gln	26.3	IPD:-35.60
SCF_090625	1	7034	7116	Leu	TAA	0	0	82.2	Leu	112.7
SCF_090625	2	14746	14828	Leu	TAA	0	0	82.2	Leu	112.7
SCF_090625	3	15945	16027	Leu	TAA	0	0	82.2	Leu	112.7
SCF_090625	4	5274	5192	Leu	TAA	0	0	72.2	Leu	101.5
SCF_090625	5	4615	4513	Leu	TAA	4578	4559	74.5	Leu	112.7
SCF_090625	6	3679	3597	Leu	TAA	0	0	82.2	Leu	112.7
SCF_090630	1	6204	6274	Ala	CGC	0	0	27.6	Arg	24	IPD:-24.00
SCF_090652	1	11084	11013	Glu	CTC	0	0	21.8	Glu	25.7
SCF_090688	1	31395	31313	Leu	TAA	0	0	84.5	Leu	113.6
SCF_090743	1	5869	5936	Glu	CTC	0	0	32.6	Glu	32.4
SCF_090781	1	115	32	Leu	CAG	0	0	78.5	Leu	118
SCF_090799	1	2278	2207	Sup	TTA	0	0	27.9	Glu	42	IPD:-42.00
SCF_090820	1	38099	38170	Ala	CGC	0	0	31	Glu	18.3	IPD:-31.30
SCF_090820	2	39982	39917	Undet	NNN	0	0	31.6	Gln	39.1
SCF_090852	1	28881	28811	Ala	CGC	0	0	27.4	Glu	30.6	IPD:-30.60
SCF_090909	1	18643	18572	Glu	CTC	0	0	40.3	Glu	40.7
SCF_090915	1	30346	30275	Asp	ATC	0	0	34.2	Glu	39.1	IPD:-17.70
SCF_090921	1	23370	23300	Val	CAC	0	0	39	Glu	36	IPD:-39.50
SCF_090925	1	39440	39370	Ala	CGC	0	0	27.4	Glu	30.6	IPD:-30.60
SCF_090959	1	7875	7796	Leu	TAG	0	0	71.8	Leu	110.4
SCF_090965	1	38630	38560	Val	CAC	0	0	28.1	Glu	37.1	IPD:-39.40
SCF_090977	1	59624	59553	Val	CAC	0	0	31.8	Glu	27.1	pseudo,IPD:-30.70
SCF_090991	1	20797	20727	Val	CAC	0	0	26.6	Gln	35.3	IPD:-34.10
SCF_090992	1	19531	19596	Undet	NNN	0	0	28.5	Gln	36.8
SCF_090995	1	18640	18569	Glu	CTC	0	0	52.1	Glu	65.6
SCF_091030	1	22202	22271	Val	CAC	0	0	20.1	Glu	17.7	pseudo,IPD:-23.80
SCF_091035	1	76312	76383	Glu	TTC	0	0	20.2	Glu	26.3	pseudo,trunc_end:45
SCF_091035	2	136206	136135	Glu	CTC	0	0	27.9	Glu	46.5
SCF_091035	3	49237	49166	Sup	CTA	0	0	34.5	Glu	48.6	IPD:-48.60
SCF_091042	1	87048	86958	Arg	TCT	87011	86994	70.9	Arg	103.2
SCF_091056	1	2806	2734	Leu	CAA	0	0	27.2	Gln	16.5	pseudo,IPD:-3.60
SCF_091068	1	122428	122498	Val	CAC	0	0	29.2	Glu	29.5	IPD:-23.60
SCF_091068	2	74196	74125	Glu	CTC	0	0	29.7	Glu	37.4	pseudo
SCF_091089	1	202	285	Leu	CAG	0	0	77.5	Leu	115.9
SCF_091089	2	822	905	Leu	CAG	0	0	77.5	Leu	115.9
SCF_091089	3	444	371	Thr	AGT	0	0	85.7	Thr	103.4
SCF_091093	1	26394	26465	Glu	CTC	0	0	42.9	Glu	57.1
SCF_091122	1	23449	23518	Undet	NNN	0	0	34.9	Glu	37.3
SCF_091158	1	8454	8526	Glu	CTC	0	0	29.9	Glu	34.7
SCF_091166	1	822	751	Val	CAC	0	0	41.9	Glu	52.9	IPD:-35.00
SCF_091168	1	83180	83250	Glu	CTC	0	0	21.2	Glu	23.7
SCF_091169	1	11539	11609	Val	CAC	0	0	24.3	Glu	26.3	pseudo,IPD:-29.90
SCF_091174	1	14088	14159	Thr	CGT	0	0	77.4	Thr	93.5
SCF_091176	1	17113	17183	Val	CAC	0	0	29.7	Glu	14	IPD:-20.50
SCF_091195	1	25979	26049	Leu	CAA	0	0	25.1	Glu	20.1	IPD:-21.50
SCF_091239	1	31907	31978	Ala	TGC	0	0	28.6	Gln	22.7	IPD:-24.20
SCF_091305	1	23280	23350	Glu	CTC	0	0	33.3	Asp	35.7	IPD:-0.10
SCF_091311	1	16461	16391	Undet	NNN	0	0	29.2	Gln	29.3
SCF_091319	1	100636	100706	Ala	TGC	0	0	41	Gln	44.6	IPD:-29.60
SCF_091329	1	41943	42014	Glu	CTC	0	0	42.9	Glu	57.1
SCF_091331	1	1360	1289	Glu	CTC	0	0	43.3	Asp	51.9	IPD:-2.10
SCF_091337	1	48928	48999	Ala	CGC	0	0	80.7	Ala	112.8
SCF_091337	2	73081	73010	Asp	ATC	0	0	30	Glu	34.1	IPD:-17.20
SCF_091345	1	43012	42941	Met	CAT	0	0	39.5	Glu	43.2	IPD:-43.20
SCF_091362	1	27312	27384	Phe	GAA	0	0	80.7	Phe	109.4
SCF_091377	1	46543	46614	Glu	CTC	0	0	34.8	Glu	46.1
SCF_091433	1	47917	47843	Val	CAC	0	0	25.8	Glu	22.3	pseudo,IPD:-23.30,trunc_end:45
SCF_091460	1	22948	23019	Glu	CTC	0	0	32.5	Glu	38.8
SCF_091475	1	5586	5512	Val	CAC	0	0	29	Glu	25.4	pseudo,IPD:-28.80
SCF_091490	1	11253	11334	Ser	TGA	0	0	90.8	Ser	123.7
SCF_091490	2	21645	21570	Glu	CTC	0	0	30.2	Glu	32
SCF_091512	1	562	491	Glu	CTC	0	0	29.7	Glu	41.1	pseudo
SCF_091534	1	660	732	Glu	CTC	0	0	23.2	Glu	15.8	pseudo
SCF_091540	1	2318	2390	Arg	CCG	0	0	74.7	Arg	101.8
SCF_091540	2	3494	3566	Arg	CCG	0	0	72.6	Arg	100.5
SCF_091540	3	4443	4515	Arg	CCG	0	0	72.6	Arg	100.5
SCF_091550	1	63214	63144	Arg	TCT	0	0	23.3	Glu	26.1	IPD:-13.70
SCF_091552	1	18236	18160	Glu	CTC	0	0	29.3	Trp	24.9	pseudo,IPD:-7.30
SCF_091554	1	76535	76607	Glu	CTC	0	0	38	Glu	48.3
SCF_091554	2	42522	42451	Leu	CAG	0	0	22.4	Glu	21.6	IPD:-21.60
SCF_091558	1	60012	59938	Met	CAT	0	0	24.4	His	19.7	pseudo,IPD:-19.70
SCF_091565	1	10344	10273	Met	CAT	0	0	37.6	Glu	41.7	IPD:-49.40
SCF_091566	1	57862	57932	Val	CAC	0	0	31.1	Glu	35.9	IPD:-29.80
SCF_091573	1	1364	1438	Gln	CTG	0	0	24.2	Glu	25.4	pseudo,IPD:-10.40
SCF_091579	1	40103	40170	Glu	CTC	0	0	29.4	Gln	35.8	IPD:-0.40
SCF_091596	1	132769	132839	Glu	CTC	0	0	24	Arg	10.7	IPD:-4.80
SCF_091626	1	39047	38975	Arg	ACG	0	0	67.9	Arg	101.8
SCF_091631	1	2875	2956	Ser	GCT	0	0	88.4	Ser	128.3
SCF_091636	1	124643	124713	Ala	CGC	0	0	21.5	Glu	23.2	pseudo,IPD:-23.20
SCF_091658	1	8717	8787	Ala	AGC	0	0	23.2	Arg	23.2	pseudo,IPD:-36.30
SCF_091676	1	22931	23002	Arg	TCT	0	0	22.7	Glu	34.9	pseudo,IPD:-22.40
SCF_091683	1	51674	51602	Undet	NNN	0	0	25.6	Glu	31.7
SCF_091683	2	27652	27588	Undet	NNN	0	0	32.3	His	40.2
SCF_091701	1	5044	5114	Ala	CGC	0	0	24.1	Glu	31.7	pseudo,IPD:-42.20
SCF_091706	1	90237	90166	Glu	CTC	0	0	26.6	Glu	29.7	pseudo
SCF_091711	1	16785	16855	Ala	CGC	0	0	20.7	Gln	23	pseudo,IPD:-23.00
SCF_091715	1	27148	27072	Glu	CTC	0	0	41.4	Glu	35.7
SCF_091719	1	91016	91087	Glu	CTC	0	0	34	Glu	44.5
SCF_091721	1	92347	92282	Undet	NNN	0	0	28.7	His	32.6
SCF_091743	1	65303	65232	Glu	CTC	0	0	37.6	Glu	51.2
SCF_091743	2	40373	40303	Pro	CGG	0	0	22.8	Gln	12.6	pseudo,IPD:-30.80
SCF_091777	1	8222	8292	Gly	CCC	0	0	73.5	Gly	97.1
SCF_091804	1	73228	73303	Glu	CTC	0	0	24.4	Asp	25.2	pseudo,IPD:-0.20
SCF_091810	1	71126	71197	Undet	NNN	0	0	41.9	Glu	45.5
SCF_091826	1	130	201	Glu	CTC	0	0	43.1	Glu	54.3
SCF_091847	1	96884	96954	Val	CAC	0	0	40.8	Glu	41.6	IPD:-29.70
SCF_091858	1	163618	163689	Cys	GCA	0	0	74.5	Cys	105
SCF_091867	1	63771	63842	Val	CAC	0	0	32.3	Glu	46.7	IPD:-36.60
SCF_091879	1	32469	32540	Glu	CTC	0	0	34.8	Glu	46.1
SCF_091886	1	28263	28190	Undet	NNN	0	0	43.1	Gln	34.2
SCF_091890	1	85800	85871	Undet	NNN	0	0	40.5	Glu	48.2
SCF_091892	1	150036	150105	Undet	NNN	0	0	23.4	Gln	25.5	pseudo
SCF_091896	1	134240	134170	Val	CAC	0	0	35.1	Glu	32	IPD:-22.80
SCF_091900	1	21413	21343	Met	CAT	0	0	37.9	Arg	32.2	IPD:-31.20
SCF_091910	1	1107	1036	Arg	TCT	0	0	38	Glu	48	IPD:-15.90
SCF_091912	1	76168	76087	Ser	AGA	0	0	88.2	Ser	126
SCF_091920	1	10537	10607	Ala	CGC	0	0	33.3	Glu	22.2	IPD:-31.00
SCF_091958	1	3537	3608	Glu	CTC	0	0	22.8	Glu	29.9
SCF_091962	1	94872	94943	Glu	CTC	0	0	31.1	Glu	40.9	pseudo
SCF_091986	1	31926	31996	Met	CAT	0	0	23.7	Glu	15.6	IPD:-15.60
SCF_091992	1	118770	118855	Glu	CTC	0	0	31	Glu	38.9
SCF_091992	2	134968	135038	Gly	CCC	0	0	73.5	Gly	97.1
SCF_092003	1	455	526	Undet	NNN	0	0	34.1	Gln	35.2
SCF_092020	1	51409	51336	Ala	CGC	0	0	21.3	Asp	18.2	pseudo,IPD:-18.20
SCF_092020	2	38910	38839	Glu	CTC	0	0	26.2	Glu	37.7
SCF_092028	1	38292	38360	Undet	NNN	0	0	28.8	Glu	39.8
SCF_092043	1	202834	202763	Glu	TTC	0	0	33.9	Gly	45.1	pseudo,IPD:-2.30,trunc_start:4
SCF_092050	1	25730	25659	Val	CAC	0	0	47.7	Glu	49	IPD:-39.00
SCF_092083	1	86354	86425	Glu	CTC	0	0	29.2	Glu	41.6
SCF_092096	1	9328	9399	Ala	CGC	0	0	26.1	Ala	49.8
SCF_092113	1	7476	7547	Glu	CTC	0	0	43.1	Glu	54.3
SCF_092115	1	70686	70615	Undet	NNN	0	0	45.5	Glu	55
SCF_092116	1	129945	129871	Glu	CTC	129908	129906	28.3	Asp	32.9	IPD:-1.50
SCF_092133	1	516	435	Ser	TGA	0	0	88.9	Ser	124
SCF_092133	2	268	187	Ser	AGA	0	0	88.2	Ser	126
SCF_092136	1	255482	255411	Glu	CTC	0	0	43.1	Glu	54.3
SCF_092136	2	119503	119432	Glu	CTC	0	0	24.3	Gln	25.6	IPD:-0.90
SCF_092149	1	89251	89322	Val	CAC	0	0	42.2	Glu	54.3	IPD:-36.50
SCF_092184	1	15533	15603	Ala	TGC	0	0	26.7	Glu	27.3	IPD:-27.30
SCF_092187	1	28473	28544	Glu	CTC	0	0	34.1	Glu	38.3
SCF_092192	1	4257	4328	Glu	TTC	0	0	34.9	Glu	44
SCF_092196	1	5254	5184	Val	CAC	0	0	31.2	Gln	30.2	IPD:-34.20
SCF_092201	1	68657	68732	Val	CAC	0	0	32.8	Glu	25.1	pseudo,IPD:-23.70
SCF_092205	1	157935	157863	Glu	CTC	0	0	42.9	Glu	46.8
SCF_092235	1	100836	100906	Ala	CGC	0	0	30.5	His	30.3	IPD:-33.80
SCF_092245	1	80043	80117	Glu	TTC	0	0	38.4	Glu	50
SCF_092272	1	178718	178838	Leu	CAA	178756	178792	54.2	Leu	93.5
SCF_092274	1	177694	177756	Undet	NNN	0	0	20.7	Glu	24.1	pseudo
SCF_092274	2	234452	234523	Glu	CTC	0	0	24.4	Gly	20.7	pseudo,IPD:-0.50
SCF_092274	3	319882	319812	Glu	TTC	0	0	21.1	Glu	28.7	pseudo,trunc_start:12
SCF_092274	4	286360	286289	Glu	CTC	0	0	20.8	Glu	23.4	pseudo
SCF_092298	1	210274	210339	Undet	NNN	0	0	21.7	Gln	27.6
SCF_092298	2	120417	120346	Val	CAC	0	0	38.5	Glu	44.5	IPD:-34.60
SCF_092301	1	14297	14373	Val	CAC	0	0	25.3	Gln	21.8	IPD:-28.10
SCF_092326	1	258	194	Ser	CGA	0	0	29.5	Gln	29	IPD:-31.90
SCF_092339	1	154940	155015	Val	CAC	0	0	31.3	Glu	32.9	pseudo,IPD:-25.90
SCF_092359	1	38770	38840	Val	CAC	0	0	33.6	Glu	30.8	IPD:-27.60
SCF_092365	1	67858	67929	Val	CAC	0	0	40.9	Glu	40.5	IPD:-35.40
SCF_092366	1	125919	126089	His	GTG	125956	126053	30.2	Glu	38.6	pseudo,IPD:-5.00
SCF_092390	1	2502	2585	Leu	CAA	0	0	64.4	Arg	52.4	IPD:-8.30
SCF_092391	1	6339	6409	Met	CAT	0	0	21.9	Arg	12.7	pseudo,IPD:-12.70
SCF_092404	1	60701	60630	Glu	CTC	0	0	54.2	Glu	82.1
SCF_092407	1	67305	67386	Ser	GCT	0	0	70.9	Ser	109.5
SCF_092439	1	43146	43213	Undet	NNN	0	0	20.2	Glu	27.6	pseudo
SCF_092439	2	79690	79761	Met	CAT	0	0	33.2	Gln	33.4	IPD:-33.40
SCF_092439	3	107993	107922	Val	CAC	0	0	41.8	Glu	50.3	IPD:-37.30
SCF_092441	1	54013	54084	Glu	CTC	0	0	30.8	Glu	43.6
SCF_092450	1	2693	2799	Ile	TAT	2742	2763	22.2	Ile	27.1	pseudo,trunc_start:14
SCF_092453	1	185795	185869	Glu	CTC	0	0	31.7	Glu	34.2
SCF_092455	1	49084	49178	Lys	TTT	49121	49142	70.4	Lys	98.9
SCF_092455	2	139948	139877	Glu	CTC	0	0	26.9	Glu	34.7	pseudo
SCF_092455	3	18768	18698	Val	CAC	0	0	31.6	Glu	37.7	IPD:-30.50
SCF_092469	1	6110	6181	iMet	CAT	0	0	67.2	iMet	118.5
SCF_092473	1	13597	13668	Glu	CTC	0	0	47.6	Glu	54.6
SCF_092473	2	206681	206610	Glu	CTC	0	0	43.1	Glu	54.3
SCF_092473	3	137576	137502	Met	CAT	0	0	27	Gln	15.3	IPD:-30.70
SCF_092554	1	51726	51655	Glu	CTC	0	0	37.1	Glu	49.2
SCF_092573	1	75965	76059	Ala	CGC	0	0	25.3	Glu	16.5	pseudo,IPD:-16.50
SCF_092598	1	15989	15925	Undet	NNN	0	0	24.5	Gln	30.2
SCF_092603	1	1492	1578	SeC	TCA	0	0	128.9	SeC	128.9
SCF_092610	1	55867	55938	Gly	CCC	0	0	36.3	Glu	39.3	IPD:-15.60
SCF_092619	1	59557	59486	Glu	CTC	0	0	36.8	Glu	49.7
SCF_092624	1	6824	6755	Ala	CGC	0	0	23.3	Glu	11.3	pseudo,IPD:-11.30
SCF_092625	1	134150	134285	Lys	CTT	134186	134244	30	Thr	27.7	pseudo,IPD:-1.20
SCF_092641	1	329954	330025	Glu	CTC	0	0	33.2	Glu	46.1
SCF_092641	2	255804	255733	Val	CAC	0	0	34.9	Glu	49.1	IPD:-37.60
SCF_092641	3	238425	238354	Arg	TCT	0	0	29.7	Glu	36.4	pseudo,IPD:-20.90
SCF_092653	1	84487	84557	Undet	NNN	0	0	30.1	Gln	34
SCF_092675	1	34000	34071	Thr	TGT	0	0	84.3	Thr	93.4
SCF_092682	1	30737	30667	Val	CAC	0	0	26.1	Gln	22.1	IPD:-22.90
SCF_092691	1	14330	14257	Glu	CTC	0	0	22.2	Glu	29.1	pseudo,trunc_start:3
SCF_092717	1	22123	22194	Arg	TCT	0	0	38	Glu	48	IPD:-15.90
SCF_092723	1	18841	18770	Glu	CTC	0	0	38.2	Glu	46.4
SCF_092747	1	81269	81174	Ile	TAT	81231	81210	77.5	Ile	105.9
SCF_092748	1	46350	46420	Met	CAT	0	0	21.3	His	16.4	pseudo,IPD:-16.40
SCF_092748	2	108942	109013	Asp	GTC	0	0	53.4	Asp	90.5
SCF_092748	3	45107	45040	Glu	TTC	0	0	21.5	Glu	33.8	trunc_start:6
SCF_092757	1	185533	185462	Glu	CTC	0	0	41.5	Glu	51.7
SCF_092778	1	37292	37366	Val	AAC	0	0	25.8	Glu	26.6	IPD:-15.10
SCF_092790	1	5562	5492	Val	CAC	0	0	23.9	Glu	17.6	IPD:-19.30
SCF_092798	1	168112	168049	Undet	NNN	0	0	24.8	Gln	35	pseudo
SCF_092802	1	69722	69792	Val	CAC	0	0	42	Glu	41.6	IPD:-28.80
SCF_092802	2	69940	70011	Glu	CTC	0	0	36.2	Glu	47
SCF_092804	1	146594	146665	Undet	NNN	0	0	36.6	Glu	45.2
SCF_092813	1	861	791	Val	CAC	0	0	21.3	Glu	22.6	pseudo,IPD:-25.70
SCF_092831	1	39387	39316	Met	CAT	0	0	35.3	Glu	33.4	IPD:-44.10
SCF_092835	1	8738	8808	Glu	CTC	0	0	24.7	Glu	32.5
SCF_092836	1	93541	93612	Val	CAC	0	0	28.3	Glu	34.2	pseudo,IPD:-35.50
SCF_092838	1	82256	82327	Glu	CTC	0	0	43.1	Glu	54.3
SCF_092838	2	216909	216979	Val	CAC	0	0	42	Glu	41.6	IPD:-28.80
SCF_092904	1	50728	50798	Leu	CAG	0	0	34.4	Gln	34.1	IPD:-34.60
SCF_092912	1	97736	97806	Val	CAC	0	0	37.1	Glu	40.8	IPD:-35.40
SCF_092912	2	394635	394565	Ala	CGC	0	0	22.4	Gln	12.3	IPD:-21.40
SCF_092916	1	558	477	Val	CAC	0	0	22.4	Glu	13.7	pseudo,IPD:-16.30
SCF_092937	1	42482	42553	Gly	CCC	0	0	43.7	Trp	43.2	IPD:-4.10
SCF_093355	1	8956	9028	Undet	NNN	0	0	27.5	Gln	29
SCF_093358	1	8977	9049	Undet	NNN	0	0	27.5	Gln	29
SCF_093397	1	2570	2645	Glu	CTC	0	0	26.4	Glu	38.3	pseudo
SCF_093398	1	2572	2647	Glu	CTC	0	0	26.4	Glu	38.3	pseudo
SCF_094134	1	12047	11976	Glu	CTC	0	0	43.1	Glu	54.3
SCF_094135	1	12043	11972	Glu	CTC	0	0	43.1	Glu	54.3
SCF_096079	1	1686	1615	Ala	CGC	0	0	78.4	Ala	110.7
SCF_096079	2	1423	1352	Ala	CGC	0	0	75.6	Ala	104.9
SCF_096218	1	3700	3771	Val	CAC	0	0	26.6	Glu	21.8	pseudo,IPD:-27.90
SCF_096219	1	3706	3777	Val	CAC	0	0	22.9	Glu	20.7	pseudo,IPD:-20.70
SCF_096317	1	11675	11594	Ser	CGA	0	0	88.3	Ser	120.4
SCF_096319	1	11678	11597	Ser	CGA	0	0	88.3	Ser	120.4
SCF_096854	1	5396	5326	Ala	CGC	0	0	27	Glu	26.9	pseudo,IPD:-35.50
SCF_096860	1	5396	5326	Ala	CGC	0	0	27	Glu	26.9	pseudo,IPD:-35.50
SCF_097239	1	2420	2492	Met	CAT	0	0	40.3	Glu	35.1	IPD:-49.30
SCF_097242	1	2367	2439	Met	CAT	0	0	40.3	Glu	35.1	IPD:-49.30
SCF_097923	1	578	648	Val	CAC	0	0	27.9	Glu	32.5	IPD:-32.50
SCF_097924	1	578	648	Val	CAC	0	0	27.9	Glu	32.5	IPD:-32.50
SCF_098713	1	2116	2184	Undet	NNN	0	0	38.4	Glu	41.9
SCF_098717	1	2117	2185	Undet	NNN	0	0	38.4	Glu	41.9
SCF_099539	1	1623	1694	Glu	CTC	0	0	23.7	Glu	34.2
SCF_099539	2	9240	9169	Glu	CTC	0	0	23.7	Glu	34.2
SCF_099539	3	303	232	Glu	CTC	0	0	23.7	Glu	34.2
SCF_101690	1	7249	7320	Val	CAC	0	0	24.6	His	19.6	IPD:-20.80
SCF_101691	1	7217	7288	Val	CAC	0	0	24.6	His	19.6	IPD:-20.80
SCF_105242	1	2481	2396	Val	CAC	0	0	23.6	Glu	23.9	IPD:-27.80
SCF_105247	1	2481	2396	Val	CAC	0	0	23.6	Glu	23.9	IPD:-27.80
SCF_105894	1	5696	5626	Val	CAC	0	0	30.5	Gln	31.8	IPD:-31.20
SCF_105895	1	5701	5631	Val	CAC	0	0	30.5	Gln	31.8	IPD:-31.20
SCF_106545	1	1677	1748	Val	CAC	0	0	41.6	Glu	43.4	IPD:-30.80
SCF_106550	1	1677	1748	Val	CAC	0	0	41.6	Glu	43.4	IPD:-30.80
SCF_107653	1	392	461	Undet	NNN	0	0	30.6	Gln	33.9	pseudo
SCF_107662	1	392	461	Undet	NNN	0	0	30.6	Gln	33.9	pseudo
SCF_113362	1	1423	1494	Pro	TGG	0	0	70.3	Pro	121
SCF_113385	1	1423	1494	Pro	TGG	0	0	70.3	Pro	121
SCF_113396	1	1450	1521	Pro	TGG	0	0	70.3	Pro	121
SCF_113397	1	1450	1521	Pro	TGG	0	0	70.3	Pro	121
SCF_116424	1	5675	5603	Phe	GAA	0	0	88.2	Phe	120.9
SCF_116425	1	5673	5601	Phe	GAA	0	0	88.2	Phe	120.9
SCF_120669	1	7216	7295	Leu	TAG	0	0	70.7	Leu	112.8
SCF_120672	1	7215	7294	Leu	TAG	0	0	70.7	Leu	112.8
SCF_121402	1	278	208	Val	CAC	0	0	23.3	Glu	21.2	pseudo,IPD:-16.90
SCF_121404	1	280	210	Val	CAC	0	0	23.3	Glu	21.2	pseudo,IPD:-16.90
SCF_121421	1	486	567	Ser	CGA	0	0	88.3	Ser	120.4
SCF_129242	1	821	750	Glu	CTC	0	0	34.8	Glu	46.1
SCF_129244	1	856	785	Glu	CTC	0	0	34.8	Glu	46.1
SCF_136800	1	1013	1083	Asp	ATC	0	0	22.3	Glu	35.4	pseudo,IPD:-16.50
SCF_136805	1	1013	1083	Asp	ATC	0	0	22.3	Glu	35.4	pseudo,IPD:-16.50
SCF_138348	1	4431	4364	Undet	NNN	0	0	26.2	Gln	25.3
SCF_138351	1	4433	4366	Undet	NNN	0	0	26.2	Gln	25.3
SCF_144464	1	488	566	Val	CAC	0	0	37	Gln	35.4	IPD:-26.80
SCF_144467	1	488	566	Val	CAC	0	0	37	Gln	35.4	IPD:-26.80
SCF_146835	1	4604	4674	Leu	CAG	0	0	21.5	Glu	12.8	pseudo,IPD:-15.10
SCF_146838	1	4602	4672	Leu	CAG	0	0	21.5	Glu	12.8	pseudo,IPD:-15.10
SCF_147773	1	3254	3180	Glu	TTC	0	0	33.6	Asp	49.4	IPD:-6.90
SCF_147776	1	3252	3178	Glu	TTC	0	0	33.6	Asp	49.4	IPD:-6.90
SCF_180860	1	2329	2399	Undet	NNN	0	0	24	Glu	31.2
SCF_180861	1	2329	2399	Undet	NNN	0	0	24	Glu	31.2
SCF_181316	1	95	166	Glu	TTC	0	0	31	Glu	44.7
SCF_181317	1	103	174	Glu	TTC	0	0	31	Glu	44.7
SCF_182996	1	778	849	Glu	CTC	0	0	36	Glu	41.9
SCF_182997	1	778	849	Glu	CTC	0	0	36	Glu	41.9
SCF_184881	1	186	256	Gly	TCC	0	0	62.6	Gly	84
SCF_184883	1	186	256	Gly	TCC	0	0	62.6	Gly	84
SCF_185551	1	1610	1546	Undet	NNN	0	0	24.9	Glu	36.3
SCF_185556	1	1586	1522	Undet	NNN	0	0	24.9	Glu	36.3
SCF_185822	1	37349	37418	Undet	NNN	0	0	33.9	Glu	37.4
SCF_185823	1	37329	37398	Undet	NNN	0	0	33.9	Glu	37.4
SCF_186073	1	3334	3406	Phe	GAA	0	0	88.2	Phe	120.9
SCF_186074	1	3328	3400	Phe	GAA	0	0	88.2	Phe	120.9
SCF_186296	1	11990	11792	Glu	CTC	11953	11827	36.9	Glu	55.1	pseudo
SCF_186302	1	11975	11777	Glu	CTC	11938	11812	36.9	Glu	55.1	pseudo
SCF_187277	1	12139	12069	Glu	CTC	0	0	27.5	Glu	23.5
SCF_187290	1	12130	12060	Glu	CTC	0	0	27.5	Glu	23.5
SCF_188319	1	734	806	Val	CAC	0	0	21.1	Glu	31.5	pseudo,IPD:-32.20
SCF_188333	1	734	805	Glu	CTC	0	0	23.6	Glu	40.8
SCF_189501	1	3046	3116	Thr	CGT	0	0	22.9	Arg	26.5	pseudo,IPD:-29.30
SCF_189656	1	3046	3116	Thr	CGT	0	0	22.9	Arg	26.5	pseudo,IPD:-29.30
SCF_191808	1	1565	1636	Gly	CCC	0	0	26.8	Glu	21.3	pseudo,IPD:-3.70
SCF_191811	1	1563	1634	Gly	CCC	0	0	26.8	Glu	21.3	pseudo,IPD:-3.70
SCF_192554	1	1184	1254	Val	AAC	0	0	41.6	Glu	35.5	IPD:-25.30
SCF_192560	1	1184	1254	Val	AAC	0	0	41.6	Glu	35.5	IPD:-25.30
SCF_195739	1	1705	1635	Ala	CGC	0	0	22.3	Gln	16.8	IPD:-16.80
SCF_195741	1	1704	1634	Ala	CGC	0	0	22.3	Gln	16.8	IPD:-16.80
SCF_196469	1	9178	9107	Val	CAC	0	0	36.8	Glu	41.1	IPD:-30.80
SCF_196470	1	9173	9102	Val	CAC	0	0	36.8	Glu	41.1	IPD:-30.80
SCF_196471	1	11639	11569	Gly	CCC	0	0	73.5	Gly	97.1
SCF_196472	1	11638	11568	Gly	CCC	0	0	71	Gly	92.8
SCF_200621	1	2113	2195	Leu	TAA	0	0	82.2	Leu	112.7
SCF_200625	1	1334	1404	Val	CAC	0	0	22.9	Glu	23.5	pseudo,IPD:-33.50
SCF_200629	1	2112	2194	Leu	TAA	0	0	82.2	Leu	112.7
SCF_200633	1	1334	1404	Val	CAC	0	0	22.9	Glu	23.5	pseudo,IPD:-33.50
SCF_201098	1	1150	1079	Glu	CTC	0	0	24.1	Glu	25.1
SCF_201099	1	1092	1021	Glu	CTC	0	0	24.1	Glu	25.1
SCF_201939	1	4211	4141	Ala	CGC	0	0	38.7	His	36.3	IPD:-38.80
SCF_201939	2	2700	2627	Ala	CGC	0	0	24.6	Glu	21.9	IPD:-30.70
SCF_202076	1	4212	4142	Ala	CGC	0	0	38.7	His	36.3	IPD:-38.80
SCF_202076	2	2701	2628	Ala	CGC	0	0	24.6	Glu	21.9	IPD:-30.70
SCF_202496	1	656	727	Val	CAC	0	0	25.2	Glu	20.3	pseudo,IPD:-20.30
SCF_202499	1	656	727	Val	CAC	0	0	25.2	Glu	20.3	pseudo,IPD:-20.30
SCF_204492	1	12077	12006	Val	CAC	0	0	24.2	Glu	33.2	pseudo,IPD:-25.40
SCF_204494	1	12077	12006	Val	CAC	0	0	24.2	Glu	33.2	pseudo,IPD:-25.40
SCF_205773	1	6142	6061	Ser	GCT	0	0	88.4	Ser	128.3
SCF_206110	1	4558	4487	Arg	TCT	0	0	35.4	Glu	47.5	IPD:-18.20
SCF_207159	1	8839	8913	Val	CAC	0	0	21.8	Glu	26.5	pseudo,IPD:-26.20
SCF_207161	1	8411	8485	Val	CAC	0	0	21.8	Glu	26.5	pseudo,IPD:-26.20
SCF_209080	1	350	279	Met	CAT	0	0	41.9	Glu	41.2	IPD:-46.70
SCF_209082	1	350	279	Met	CAT	0	0	41.9	Glu	41.2	IPD:-46.70
SCF_209208	1	350	279	Met	CAT	0	0	41.9	Glu	41.2	IPD:-46.70
SCF_209210	1	350	279	Met	CAT	0	0	41.9	Glu	41.2	IPD:-46.70
SCF_211935	1	190	261	Pro	CGG	0	0	70.2	Pro	121
SCF_211935	2	438	365	Ile	AAT	0	0	84	Ile	112.4
SCF_211935	3	88	15	Ile	AAT	0	0	84	Ile	112.4

## Sheet: Infernal_stats
microRNA	316
spliceosomal RNA	74
rRNA	64
snoRNA	29
other	52
total	535

## Sheet: repeat_stats
		Number	Total length	Percentage
Retroelements		26967	10096164	5.71
	SINEs:	0	0	0
	Penelope	59	10944	0.01
	LINEs:	24131	8043730	4.55
	CRE/SLACS	0	0	0
	L2/CR1/Rex	14874	4521052	2.55
	R1/LOA/Jockey	245	131859	0.07
	R2/R4/NeSL	6965	2684342	1.52
	RTE/Bov-B	21	10097	0.01
	L1/CIN4	0	0	0
	LTR:	2836	2052434	1.16
	BEL/Pao	0	0	0
	Ty1/Copia	842	406458	0.23
	Gypsy/DIRS1	1888	1398424	0.79
	Retroviral	0	0	0
DNA transposons		15396	4569707	2.58
	hobo-Activator	7345	2116612	1.2
	Tc1-IS630-Pogo	3197	1193308	0.67
	En-Spm	0	0	0
	MuDR-IS905	0	0	0
	PiggyBac	788	211023	0.12
	Tourist/Harbinger	0	0	0
	Other	21	9253	0.01
Rolling-circles		2137	259920	0.15
Unclassified:		66818	10861172	6.14
Total interspersed repeats			25527043	14.43
Small RNA		0	0	0
Satellites		0	0	0
Simple repeats		241675	18187361	10.28
Low complexity		10478	542684	0.31
